# Supplementary material for: Humidification Practices of Extremely Preterm Neonates: A Clinical Survey
Source: Healthcare (Basel). 2022 Jul 31;10(8):1437. doi: 10.3390/healthcare10081437 (PMC9408417; doi:10.3390/healthcare10081437)
Supplement: Supplementary file 1 [file healthcare-10-01437-s001.zip]

Archive with 1 entries (1 files):
- healthcare-1792804-supplementary-Document S1.pdf
